# Supplementary material for: Laparoscopic Cholecystectomy in Children: The Experience of Two Centers Focusing on Indications and Timing in the Era of “New Technologies”
Source: Children (Basel). 2023 Oct 31;10(11):1771. doi: 10.3390/children10111771 (PMC10670818; doi:10.3390/children10111771)
Supplement: Supplementary file 1 [file children-10-01771-s001.zip]

Archive with 1 entries (1 files):
- children-2647812-supplementary.pdf
